# Supplementary material for: Pathologic Response to Neoadjuvant Sequential Chemoradiation Therapy in Locally Advanced Breast Cancer: Preliminary, Translational Results from the French Neo-APBI-01 Trial
Source: Cancers (Basel). 2023 Mar 29;15(7):2030. doi: 10.3390/cancers15072030 (PMC10092968; doi:10.3390/cancers15072030)
Supplement: Supplementary file 1 [file cancers-15-02030-s001.zip]

Archive with 1 entries (1 files):
- cancers-2283847-supplementary.pdf
